# Supplementary material for: A key to the bamboo-feeding genus Bambusana Anufriev (Hemiptera, Cicadellidae, Deltocephalinae, Athysanini), with description of one new species from China
Source: Zookeys. 2019 Jul 8;861:53–61. doi: 10.3897/zookeys.861.34811 (PMC6629711; doi:10.3897/zookeys.861.34811)
Supplement: XML Treatment for Bambusana [file zookeys.861.34811-treatment1.xml]

<!DOCTYPE tp:taxon-treatment
  PUBLIC "-//TaxonX//DTD Taxonomic Treatment Publishing DTD v0 20100105//EN" "tax-treatment-NSO.dtd">
<tp:taxon-treatment xmlns:tp="http://www.plazi.org/taxpub"><tp:treatment-meta><kwd-group><label>Taxon classification</label><kwd><named-content xmlns:xlink="http://www.w3.org/1999/xlink" content-type="kingdom">Animalia</named-content></kwd><kwd><named-content xmlns:xlink="http://www.w3.org/1999/xlink" content-type="order">Hemiptera</named-content></kwd><kwd><named-content xmlns:xlink="http://www.w3.org/1999/xlink" content-type="family">Cicadellidae</named-content></kwd></kwd-group><mixed-citation publication-type="journal"><person-group><name><surname>Luo</surname><given-names>Qiang</given-names></name><name><surname>Yao</surname><given-names>Ya-Lin</given-names></name><name><surname>Yang</surname><given-names>Lin</given-names></name><name><surname>Chen</surname><given-names>Xiang-Sheng</given-names></name></person-group><article-title>A key to the bamboo-feeding genus <italic><tp:taxon-name><tp:taxon-name-part taxon-name-part-type="genus" reg="Bambusana">Bambusana</tp:taxon-name-part></tp:taxon-name></italic> Anufriev (<tp:taxon-name><tp:taxon-name-part taxon-name-part-type="order">Hemiptera</tp:taxon-name-part></tp:taxon-name>, <tp:taxon-name><tp:taxon-name-part taxon-name-part-type="family">Cicadellidae</tp:taxon-name-part></tp:taxon-name>, <tp:taxon-name><tp:taxon-name-part taxon-name-part-type="subfamily">Deltocephalinae</tp:taxon-name-part></tp:taxon-name>, <tp:taxon-name><tp:taxon-name-part taxon-name-part-type="tribe">Athysanini</tp:taxon-name-part></tp:taxon-name>), with description of one new species from China</article-title><source>Zookeys</source><day>08</day><month>7</month><year>2019</year><volume>861</volume><fpage>53</fpage><lpage>61</lpage><pub-id pub-id-type="doi">10.3897/zookeys.861.34811</pub-id></mixed-citation></tp:treatment-meta><tp:nomenclature><label>Genus</label><tp:taxon-name>
            <tp:taxon-name-part taxon-name-part-type="genus" reg="Bambusana">Bambusana</tp:taxon-name-part>
          </tp:taxon-name><tp:taxon-authority>Anufriev, 1969</tp:taxon-authority><xref ref-type="fig" rid="F1">Figs 1–6</xref><xref ref-type="fig" rid="F2">, 7–15</xref><xref ref-type="fig" rid="F3">, 16–20</xref><xref ref-type="fig" rid="F4">, 21–35</xref><xref ref-type="fig" rid="F5">, 36–51</xref><tp:nomenclature-citation-list><tp:nomenclature-citation><tp:taxon-name>
                <tp:taxon-name-part taxon-name-part-type="genus" reg="Bambusana">Bambusana</tp:taxon-name-part>
              </tp:taxon-name><comment>Anufriev, 1969: 403; <xref ref-type="bibr" rid="B3">Dai and Zhang 2006</xref>: 63; <xref ref-type="bibr" rid="B4">Li et al. 2011</xref>: 40.</comment></tp:nomenclature-citation></tp:nomenclature-citation-list></tp:nomenclature><tp:treatment-sec sec-type="type species" id="SECID0E5JAC"><title>Type species.</title><p><italic><tp:taxon-name><tp:taxon-name-part taxon-name-part-type="genus" reg="Thamnotettix">Thamnotettix</tp:taxon-name-part><tp:taxon-name-part taxon-name-part-type="species" reg="bambusae">bambusae</tp:taxon-name-part></tp:taxon-name></italic> Matsumura, 1914, by original designation.</p></tp:treatment-sec><tp:treatment-sec sec-type="diagnosis" id="SECID0EPKAC"><title>Diagnosis.</title><p>This genus can be differentiated from other genera of <tp:taxon-name><tp:taxon-name-part taxon-name-part-type="tribe">Athysanini</tp:taxon-name-part></tp:taxon-name> by the follow characters: relatively elongate leafhoppers with crown slightly longer medially than next to eyes; male pygofer side elongate, with one or two well sclerotized processes on ventral margin; subgenital plate usually elongate, triangular; aedeagus with basal apodeme usually present, shaft with or without small distal processes; gonopore apical or apical on ventral surface.</p></tp:treatment-sec><tp:treatment-sec sec-type="description" id="SECID0E1KAC"><title>Description.</title><p>Body elongate. Head including eyes subequal to or slightly wider than pronotum (Figs <xref ref-type="fig" rid="F1">1</xref>, <xref ref-type="fig" rid="F4">21</xref>, <xref ref-type="fig" rid="F4">24</xref>, <xref ref-type="fig" rid="F4">27</xref>, <xref ref-type="fig" rid="F4">30</xref>, <xref ref-type="fig" rid="F4">33</xref>). Crown with anterior margin roundly produced anteriorly, distinctly shorter medially than width between eyes (Figs <xref ref-type="fig" rid="F1">1</xref>, <xref ref-type="fig" rid="F4">21</xref>, <xref ref-type="fig" rid="F4">24</xref>, <xref ref-type="fig" rid="F4">27</xref>, <xref ref-type="fig" rid="F4">30</xref>, <xref ref-type="fig" rid="F4">33</xref>). Transition of crown to face rounded (Figs <xref ref-type="fig" rid="F1">5</xref>, <xref ref-type="fig" rid="F4">22</xref>, <xref ref-type="fig" rid="F4">25</xref>, <xref ref-type="fig" rid="F4">28</xref>, <xref ref-type="fig" rid="F4">31</xref>, <xref ref-type="fig" rid="F4">34</xref>); ocellus situated on or near frontal lateral margin of crown, less than 1/3 distant from eye to crown apex (Figs <xref ref-type="fig" rid="F1">1</xref>, <xref ref-type="fig" rid="F4">21</xref>, <xref ref-type="fig" rid="F4">24</xref>, <xref ref-type="fig" rid="F4">27</xref>, <xref ref-type="fig" rid="F4">30</xref>, <xref ref-type="fig" rid="F4">33</xref>). Clypellus widening apically, relatively flat (Figs <xref ref-type="fig" rid="F1">6</xref>, <xref ref-type="fig" rid="F4">23</xref>, <xref ref-type="fig" rid="F4">26</xref>, <xref ref-type="fig" rid="F4">29</xref>, <xref ref-type="fig" rid="F4">32</xref>, <xref ref-type="fig" rid="F4">35</xref>). Pronotum with anterior margin strongly and roundly produced, posterior margin slightly concave. Scutellum subequal to or slightly shorter than pronotum (Figs <xref ref-type="fig" rid="F1">1</xref>, <xref ref-type="fig" rid="F1">4</xref>, <xref ref-type="fig" rid="F4">22</xref>, <xref ref-type="fig" rid="F4">25</xref>, <xref ref-type="fig" rid="F4">28</xref>, <xref ref-type="fig" rid="F4">31</xref>, <xref ref-type="fig" rid="F4">34</xref>). Forewing elongate and rounded apically, considerably longer than abdomen, with four apical cells; appendix well developed (Figs <xref ref-type="fig" rid="F1">1–3</xref>, <xref ref-type="fig" rid="F4">21</xref>, <xref ref-type="fig" rid="F4">22</xref>, <xref ref-type="fig" rid="F4">24</xref>, <xref ref-type="fig" rid="F4">25</xref>, <xref ref-type="fig" rid="F4">27</xref>, <xref ref-type="fig" rid="F4">28</xref>, <xref ref-type="fig" rid="F4">30</xref>, <xref ref-type="fig" rid="F4">31</xref>, <xref ref-type="fig" rid="F4">33</xref>, <xref ref-type="fig" rid="F4">34</xref>).</p><fig id="F1" position="float" orientation="portrait"><label>Figures 1–6.</label><caption><p><italic><tp:taxon-name><tp:taxon-name-part taxon-name-part-type="genus" reg="Bambusana">Bambusana</tp:taxon-name-part><tp:taxon-name-part taxon-name-part-type="species" reg="longispina">longispina</tp:taxon-name-part></tp:taxon-name></italic> sp. nov. <bold>1</bold> Male habitus, dorsal view <bold>2</bold> male habitus, dorsal and lateral view <bold>3</bold> male habitus, lateral view <bold>4</bold> head and thorax, dorsal view <bold>5</bold> head and thorax, lateral view <bold>6</bold> face. Scale bars: 1.0 mm (<bold>1–3</bold>); 0.5 mm (<bold>4–6</bold>).</p></caption><graphic xmlns:xlink="http://www.w3.org/1999/xlink" xlink:href="zookeys-861-053-g001.jpg" position="float" orientation="portrait" xlink:type="simple" id="oo_315206.jpg"/></fig><p>Male genitalia with pygofer elongate in profile, with one or two sclerotized processes on ventral margin or ventral margin dentate; several macrosetae posteriorly (Figs <xref ref-type="fig" rid="F2">7</xref>, <xref ref-type="fig" rid="F2">8</xref>, <xref ref-type="fig" rid="F5">36</xref>, <xref ref-type="fig" rid="F5">37</xref>, <xref ref-type="fig" rid="F5">40</xref>, <xref ref-type="fig" rid="F5">41</xref>, <xref ref-type="fig" rid="F5">44</xref>, <xref ref-type="fig" rid="F5">45</xref>, <xref ref-type="fig" rid="F5">48</xref>, <xref ref-type="fig" rid="F5">49</xref>). Valve narrowly triangular, subequal to or shorter than length of subgenital plate (Fig. <xref ref-type="fig" rid="F2">15</xref>). Subgenital plate elongate, triangular, a uniseriate row of macrosetae along ventrolateral margin (Fig. <xref ref-type="fig" rid="F2">15</xref>). Connective Y-shaped, shaft subequal to or distinctly longer than arms (Fig. <xref ref-type="fig" rid="F2">13</xref>). Styles elongate, apical process short to long, tapered to acute apex; lateral lobe weakly or well developed, with a few fine setae (Figs <xref ref-type="fig" rid="F2">12</xref>, <xref ref-type="fig" rid="F2">14</xref>). Aedeagus with basal apodeme usually present, shaft elongate, cylindrical, <!--PageBreak -->with or without small process near apex, gonopore small, apical or apical on ventral surface; with short preatrium sometimes present (Figs <xref ref-type="fig" rid="F2">9–11</xref>, <xref ref-type="fig" rid="F5">38</xref>, <xref ref-type="fig" rid="F5">39</xref>, <xref ref-type="fig" rid="F5">42</xref>, <xref ref-type="fig" rid="F5">43</xref>, <xref ref-type="fig" rid="F5">46</xref>, <xref ref-type="fig" rid="F5">47</xref>, <xref ref-type="fig" rid="F5">50</xref>, <xref ref-type="fig" rid="F5">51</xref>).</p><fig id="F2" position="float" orientation="portrait"><label>Figures 7–15.</label><caption><p><italic><tp:taxon-name><tp:taxon-name-part taxon-name-part-type="genus" reg="Bambusana">Bambusana</tp:taxon-name-part><tp:taxon-name-part taxon-name-part-type="species" reg="longispina">longispina</tp:taxon-name-part></tp:taxon-name></italic> sp. nov. <bold>7</bold> Male pygofer, lateral view <bold>8</bold> male pygofer, ventral view <bold>9</bold> apex of shaft, ventral view <bold>10</bold> aedeagus, caudal view <bold>11</bold> aedeagus and connective, lateral view <bold>12</bold> apex of style, dorsal view <bold>13</bold> connective, dorsal view <bold>14</bold> style, dorsal view <bold>15</bold> valve and subgenital plate, ventral view. Scale bars: 0.2 mm (<bold>7–15</bold>).</p></caption><graphic xmlns:xlink="http://www.w3.org/1999/xlink" xlink:href="zookeys-861-053-g002.jpg" position="float" orientation="portrait" xlink:type="simple" id="oo_315207.jpg"/></fig><fig id="F3" position="float" orientation="portrait"><label>Figures 16–20.</label><caption><p><italic><tp:taxon-name><tp:taxon-name-part taxon-name-part-type="genus" reg="Bambusana">Bambusana</tp:taxon-name-part><tp:taxon-name-part taxon-name-part-type="species" reg="longispina">longispina</tp:taxon-name-part></tp:taxon-name></italic> sp. nov. <bold>16</bold> Female sternite VII, ventral view <bold>17</bold> first valvula, lateral view <bold>18</bold> apex of first valvula, lateral view <bold>19</bold> second valvula, lateral view <bold>20</bold> apex of second valvula, lateral view. Scale bars: 0.5 mm (<bold>16–17, 19</bold>); 0.2 mm (<bold>18, 20</bold>).</p></caption><graphic xmlns:xlink="http://www.w3.org/1999/xlink" xlink:href="zookeys-861-053-g003.jpg" position="float" orientation="portrait" xlink:type="simple" id="oo_315208.jpg"/></fig><fig id="F4" position="float" orientation="portrait"><label>Figures 21–35.</label><caption><p><bold>21–23</bold><italic><tp:taxon-name><tp:taxon-name-part taxon-name-part-type="genus" reg="Bambusana">B.</tp:taxon-name-part><tp:taxon-name-part taxon-name-part-type="species" reg="bambusae">bambusae</tp:taxon-name-part></tp:taxon-name></italic><bold>21</bold> male habitus, dorsal view <bold>22</bold> male habitus, lateral view <bold>23</bold> face <bold>24–26</bold><italic><tp:taxon-name><tp:taxon-name-part taxon-name-part-type="genus" reg="Bambusana">B.</tp:taxon-name-part><tp:taxon-name-part taxon-name-part-type="species" reg="biflaka">biflaka</tp:taxon-name-part></tp:taxon-name></italic><bold>24</bold> male habitus, dorsal view <bold>25</bold> male habitus, lateral view <bold>26</bold> face <bold>27–29</bold><italic><tp:taxon-name><tp:taxon-name-part taxon-name-part-type="genus" reg="Bambusana">B.</tp:taxon-name-part><tp:taxon-name-part taxon-name-part-type="species" reg="fopingensis">fopingensis</tp:taxon-name-part></tp:taxon-name></italic><bold>27</bold> male habitus, dorsal view <bold>28</bold> male habitus, lateral view <bold>29</bold> face <bold>30–32</bold><italic><tp:taxon-name><tp:taxon-name-part taxon-name-part-type="genus" reg="Bambusana">B.</tp:taxon-name-part><tp:taxon-name-part taxon-name-part-type="species" reg="multidentata">multidentata</tp:taxon-name-part></tp:taxon-name></italic><bold>30</bold> male habitus, dorsal view <bold>31</bold> male habitus, lateral view <bold>32</bold> face <bold>33–35</bold><italic><tp:taxon-name><tp:taxon-name-part taxon-name-part-type="genus" reg="Bambusana">B.</tp:taxon-name-part><tp:taxon-name-part taxon-name-part-type="species" reg="nigrimaculata">nigrimaculata</tp:taxon-name-part></tp:taxon-name></italic><bold>33</bold> male habitus, dorsal view <bold>34</bold> male habitus, lateral view <bold>35</bold> face. Scale bars: 1.0 mm (<bold>21, 22, 24, 25, 27, 28, 30, 31, 33, 34</bold>); 0.5 mm (<bold>23, 26, 29, 32, 35</bold>).</p></caption><graphic xmlns:xlink="http://www.w3.org/1999/xlink" xlink:href="zookeys-861-053-g004.jpg" position="float" orientation="portrait" xlink:type="simple" id="oo_315209.jpg"/></fig><fig id="F5" position="float" orientation="portrait"><label>Figures 36–51.</label><caption><p><bold>36–39</bold><italic><tp:taxon-name><tp:taxon-name-part taxon-name-part-type="genus" reg="Bambusana">B.</tp:taxon-name-part><tp:taxon-name-part taxon-name-part-type="species" reg="bambusae">bambusae</tp:taxon-name-part></tp:taxon-name></italic><bold>36</bold> male pygofer, lateral view <bold>37</bold> male pygofer, ventral view <bold>38</bold> aedeagus and connective, lateral view <bold>39</bold> aedeagus, caudal view <bold>40–43</bold><italic><tp:taxon-name><tp:taxon-name-part taxon-name-part-type="genus" reg="Bambusana">B.</tp:taxon-name-part><tp:taxon-name-part taxon-name-part-type="species" reg="biflaka">biflaka</tp:taxon-name-part></tp:taxon-name></italic><bold>40</bold> male pygofer, lateral view <bold>41</bold> male pygofer, ventral view <bold>42</bold> aedeagus and connective, lateral view <bold>43</bold> aedeagus, caudal view <bold>44–47</bold><italic><tp:taxon-name><tp:taxon-name-part taxon-name-part-type="genus" reg="Bambusana">B.</tp:taxon-name-part><tp:taxon-name-part taxon-name-part-type="species" reg="fopingensis">fopingensis</tp:taxon-name-part></tp:taxon-name></italic><bold>44</bold> male pygofer, lateral view <bold>45</bold> male pygofer, ventral view <bold>46</bold> aedeagus and connective, lateral view <bold>47</bold> aedeagus, caudal view <bold>48–51</bold><italic><tp:taxon-name><tp:taxon-name-part taxon-name-part-type="genus" reg="Bambusana">B.</tp:taxon-name-part><tp:taxon-name-part taxon-name-part-type="species" reg="multidentata">multidentata</tp:taxon-name-part></tp:taxon-name></italic><bold>48</bold> male pygofer, lateral view <bold>49</bold> male pygofer, ventral view <bold>50</bold> aedeagus and connective, lateral view <bold>51</bold> aedeagus, caudal view. Scale bars: 0.2 mm.</p></caption><graphic xmlns:xlink="http://www.w3.org/1999/xlink" xlink:href="zookeys-861-053-g005.jpg" position="float" orientation="portrait" xlink:type="simple" id="oo_315210.jpg"/></fig></tp:treatment-sec><tp:treatment-sec sec-type="distribution" id="SECID0EQOAE"><title>Distribution.</title><p>China; Japan; Russia.</p><sec sec-type="Checklist and distributions of species of Bambusana Anufriev, 1969" id="SECID0EVOAE"><title>Checklist and distributions of species of <italic><tp:taxon-name><tp:taxon-name-part taxon-name-part-type="genus" reg="Bambusana">Bambusana</tp:taxon-name-part></tp:taxon-name></italic> Anufriev, 1969</title><p><italic><tp:taxon-name><tp:taxon-name-part taxon-name-part-type="genus" reg="Bambusana">B.</tp:taxon-name-part><tp:taxon-name-part taxon-name-part-type="species" reg="bambusae">bambusae</tp:taxon-name-part></tp:taxon-name></italic> (Matsumura, 1914), <xref ref-type="bibr" rid="B1">Anufriev 1969</xref>: figs 1–6; <xref ref-type="bibr" rid="B3">Dai and Zhang 2006</xref>: figs 14–19; <xref ref-type="bibr" rid="B4">Li et al 2011</xref>: figs 5–29(1–6). China (Guizhou, Henan, Gansu); Japan (Hokkaido, Honshu, Shikoku); Russia</p><p><italic><tp:taxon-name><tp:taxon-name-part taxon-name-part-type="genus" reg="Bambusana">B.</tp:taxon-name-part><tp:taxon-name-part taxon-name-part-type="species" reg="biflaka">biflaka</tp:taxon-name-part></tp:taxon-name></italic> Li, 2011: figs 5–31(1–7), II-1. China (Sichuan, Hainan)</p><p><italic><tp:taxon-name><tp:taxon-name-part taxon-name-part-type="genus" reg="Bambusana">B.</tp:taxon-name-part><tp:taxon-name-part taxon-name-part-type="species" reg="fopingensis">fopingensis</tp:taxon-name-part></tp:taxon-name></italic> Dai &amp; Zhang, 2006: figs 1–8. China (Shaanxi, Guizhou)</p><p><italic><tp:taxon-name><tp:taxon-name-part taxon-name-part-type="genus" reg="Bambusana">B.</tp:taxon-name-part><tp:taxon-name-part taxon-name-part-type="species" reg="jenjouristi">jenjouristi</tp:taxon-name-part></tp:taxon-name></italic> Anufriev, 1969: figs 7–11. Japan (Honshu, Kobe)</p><p><italic><tp:taxon-name><tp:taxon-name-part taxon-name-part-type="genus" reg="Bambusana">B.</tp:taxon-name-part><tp:taxon-name-part taxon-name-part-type="species" reg="longispina">longispina</tp:taxon-name-part></tp:taxon-name></italic> Luo &amp; Chen, sp. nov. China (Yunnan)</p><p><italic><tp:taxon-name><tp:taxon-name-part taxon-name-part-type="genus" reg="Bambusana">B.</tp:taxon-name-part><tp:taxon-name-part taxon-name-part-type="species" reg="multidentata">multidentata</tp:taxon-name-part></tp:taxon-name></italic> Dai &amp; Zhang, 2006: figs 9–13. China (Guizhou, Shaanxi)</p><p><italic><tp:taxon-name><tp:taxon-name-part taxon-name-part-type="genus" reg="Bambusana">B.</tp:taxon-name-part><tp:taxon-name-part taxon-name-part-type="species" reg="nigrimaculata">nigrimaculata</tp:taxon-name-part></tp:taxon-name></italic> Li, 2011: figs 5–32(1–7), II-2. China (Yunnan)</p></sec><sec sec-type="Key to species of Bambusana (males only)" id="SECID0EISAE"><title>Key to species of <italic><tp:taxon-name><tp:taxon-name-part taxon-name-part-type="genus" reg="Bambusana">Bambusana</tp:taxon-name-part></tp:taxon-name></italic> (males only)</title><table-wrap content-type="key" position="anchor" orientation="portrait"><table id="TID0EUHAC" rules="all"><tbody><tr><td rowspan="1" colspan="1">1</td><td rowspan="1" colspan="1">Pygofer with two sclerotized processes on ventral margin</td><td rowspan="1" colspan="1">
                      <bold>2</bold>
                    </td></tr><tr><td rowspan="1" colspan="1">–</td><td rowspan="1" colspan="1">Pygofer with one sclerotized process on ventral margin or ventral margin dentate</td><td rowspan="1" colspan="1">
                      <bold>3</bold>
                    </td></tr><tr><td rowspan="1" colspan="1">2</td><td rowspan="1" colspan="1">Aedeagus with shaft with a tooth-like ventro-basal process, directed ventrally, without small processes subapically (Figs <xref ref-type="fig" rid="F5">38</xref>, <xref ref-type="fig" rid="F5">39</xref>)</td><td rowspan="1" colspan="1">
                      <bold><italic><tp:taxon-name>
                            <tp:taxon-name-part taxon-name-part-type="genus" reg="Bambusana">B.</tp:taxon-name-part>
                            <tp:taxon-name-part taxon-name-part-type="species" reg="bambusae">bambusae</tp:taxon-name-part>
                          </tp:taxon-name></italic></bold>
                    </td></tr><tr><td rowspan="1" colspan="1">–</td><td rowspan="1" colspan="1">Aedeagus with a subbasal medial process from ventral margin, directed dorsally; shaft with a pair of subapical processes on each side (Figs <xref ref-type="fig" rid="F2">9–11</xref>)</td><td rowspan="1" colspan="1">
                      <bold><italic><tp:taxon-name><tp:taxon-name-part taxon-name-part-type="genus" reg="Bambusana">B.</tp:taxon-name-part><tp:taxon-name-part taxon-name-part-type="species" reg="longispina">longispina</tp:taxon-name-part></tp:taxon-name></italic> sp. nov.</bold>
                    </td></tr><tr><td rowspan="1" colspan="1">3</td><td rowspan="1" colspan="1">Pygofer with a long process arising from base of ventral margin, shaft with one pair of small processes near apex</td><td rowspan="1" colspan="1">
                      <bold>4</bold>
                    </td></tr><tr><td rowspan="1" colspan="1">–</td><td rowspan="1" colspan="1">Pygofer with one sclerotized process or ventral margin dentate, shaft without process near apex</td><td rowspan="1" colspan="1">
                      <bold>5</bold>
                    </td></tr><tr><td rowspan="1" colspan="1">4</td><td rowspan="1" colspan="1">Aedeagal shaft nearly straight in lateral view (Fig. <xref ref-type="fig" rid="F5">42</xref>)</td><td rowspan="1" colspan="1">
                      <bold><italic><tp:taxon-name>
                            <tp:taxon-name-part taxon-name-part-type="genus" reg="Bambusana">B.</tp:taxon-name-part>
                            <tp:taxon-name-part taxon-name-part-type="species" reg="biflaka">biflaka</tp:taxon-name-part>
                          </tp:taxon-name></italic></bold>
                    </td></tr><tr><td rowspan="1" colspan="1">–</td><td rowspan="1" colspan="1">Aedeagal shaft sinuate in lateral view (<xref ref-type="bibr" rid="B4">Li et al. 2011</xref>: fig. 5-32-5)</td><td rowspan="1" colspan="1">
                      <bold><italic><tp:taxon-name>
                            <tp:taxon-name-part taxon-name-part-type="genus" reg="Bambusana">B.</tp:taxon-name-part>
                            <tp:taxon-name-part taxon-name-part-type="species" reg="nigrimaculata">nigrimaculata</tp:taxon-name-part>
                          </tp:taxon-name></italic></bold>
                    </td></tr><tr><td rowspan="1" colspan="1">5</td><td rowspan="1" colspan="1">Pygofer with a process arising from middle of ventral margin; aedeagal shaft with a tooth-like process subbasally (<xref ref-type="bibr" rid="B1">Anufriev 1969</xref>: figs 7, 10, 11)</td><td rowspan="1" colspan="1">
                      <bold><italic><tp:taxon-name>
                            <tp:taxon-name-part taxon-name-part-type="genus" reg="Bambusana">B.</tp:taxon-name-part>
                            <tp:taxon-name-part taxon-name-part-type="species" reg="jenjouristi">jenjouristi</tp:taxon-name-part>
                          </tp:taxon-name></italic></bold>
                    </td></tr><tr><td rowspan="1" colspan="1">–</td><td rowspan="1" colspan="1">Pygofer with a strong ventro-caudal process or ventral margin dentate; aedeagal shaft without process subbasally</td><td rowspan="1" colspan="1">
                      <bold>6</bold>
                    </td></tr><tr><td rowspan="1" colspan="1">6</td><td rowspan="1" colspan="1">Pygofer with ventral margin dentate; style with lateral lobe well developed (Figs <xref ref-type="fig" rid="F5">48</xref>, <xref ref-type="fig" rid="F5">49</xref>, <xref ref-type="bibr" rid="B3">Dai and Zhang 2006</xref>: figs 9–11)</td><td rowspan="1" colspan="1">
                      <bold><italic><tp:taxon-name>
                            <tp:taxon-name-part taxon-name-part-type="genus" reg="Bambusana">B.</tp:taxon-name-part>
                            <tp:taxon-name-part taxon-name-part-type="species" reg="multidentata">multidentata</tp:taxon-name-part>
                          </tp:taxon-name></italic></bold>
                    </td></tr><tr><td rowspan="1" colspan="1">–</td><td rowspan="1" colspan="1">Pygofer with a strong ventro-caudal process, style with lateral lobe weakly developed (Figs <xref ref-type="fig" rid="F5">44</xref>, <xref ref-type="fig" rid="F5">45</xref>, <xref ref-type="bibr" rid="B3">Dai and Zhang 2006</xref>: figs 4, 5)</td><td rowspan="1" colspan="1">
                      <bold><italic><tp:taxon-name>
                            <tp:taxon-name-part taxon-name-part-type="genus" reg="Bambusana">B.</tp:taxon-name-part>
                            <tp:taxon-name-part taxon-name-part-type="species" reg="fopingensis">fopingensis</tp:taxon-name-part>
                          </tp:taxon-name></italic></bold>
                    </td></tr><!--PageBreak --></tbody></table></table-wrap></sec></tp:treatment-sec><ref-list><ref id="B3"><mixed-citation xmlns:xlink="http://www.w3.org/1999/xlink" xlink:type="simple"><person-group><name name-style="western"><surname>Dai</surname><given-names>W</given-names></name><name name-style="western"><surname>Zhang</surname><given-names>YL</given-names></name></person-group> (<year>2006</year>) <article-title>Taxonomic study on new-record genus <italic><tp:taxon-name><tp:taxon-name-part taxon-name-part-type="genus">Bambusana</tp:taxon-name-part></tp:taxon-name></italic> Anufriev (<tp:taxon-name><tp:taxon-name-part taxon-name-part-type="order">Hemiptera</tp:taxon-name-part></tp:taxon-name>: <tp:taxon-name><tp:taxon-name-part taxon-name-part-type="family">Cicadellidae</tp:taxon-name-part></tp:taxon-name>: <tp:taxon-name><tp:taxon-name-part taxon-name-part-type="subfamily">Deltocephalinae</tp:taxon-name-part></tp:taxon-name>) in China.</article-title><source>Zootaxa</source><volume>1187</volume>: <fpage>61</fpage>–<lpage>68</lpage>. <ext-link xlink:type="simple" ext-link-type="doi" xlink:href="10.11646/zootaxa.1187.1.4">https://doi.org/10.11646/zootaxa.1187.1.4</ext-link></mixed-citation></ref><ref id="B4"><mixed-citation xmlns:xlink="http://www.w3.org/1999/xlink" xlink:type="simple"><person-group><name name-style="western"><surname>Li</surname><given-names>ZZ</given-names></name><name name-style="western"><surname>Dai</surname><given-names>RH</given-names></name><name name-style="western"><surname>Xing</surname><given-names>JC</given-names></name></person-group> (<year>2011</year>) <tp:taxon-name><tp:taxon-name-part taxon-name-part-type="subfamily">Deltocephalinae</tp:taxon-name-part></tp:taxon-name> from China (<tp:taxon-name><tp:taxon-name-part taxon-name-part-type="order">Hemiptera</tp:taxon-name-part></tp:taxon-name>: <tp:taxon-name><tp:taxon-name-part taxon-name-part-type="family">Cicadellidae</tp:taxon-name-part></tp:taxon-name>). Popular Science Press, Beijing, 40–44. [in Chinese with English summary]</mixed-citation></ref><ref id="B1"><mixed-citation xmlns:xlink="http://www.w3.org/1999/xlink" xlink:type="simple"><person-group><name name-style="western"><surname>Anufriev</surname><given-names>GA</given-names></name></person-group> (<year>1969</year>) <article-title>Description of a new genus of leafhoppers (<tp:taxon-name><tp:taxon-name-part taxon-name-part-type="suborder">Homoptera</tp:taxon-name-part></tp:taxon-name>, <tp:taxon-name><tp:taxon-name-part taxon-name-part-type="suborder">Auchenorrhyncha</tp:taxon-name-part></tp:taxon-name>) from Japan. Bulletin de l’Academie Polanaise des Sciences.</article-title><source>Serie des Sciences Biologiques</source><volume>17</volume>(<issue>6</issue>): <fpage>403</fpage>–<lpage>405</lpage>.</mixed-citation></ref></ref-list></tp:taxon-treatment>
