# Supplementary material for: A key to the bamboo-feeding genus Bambusana Anufriev (Hemiptera, Cicadellidae, Deltocephalinae, Athysanini), with description of one new species from China
Source: Zookeys. 2019 Jul 8;861:53–61. doi: 10.3897/zookeys.861.34811 (PMC6629711; doi:10.3897/zookeys.861.34811)
Supplement: XML Treatment for Bambusana longispina [file zookeys.861.34811-treatment2.xml]

<!DOCTYPE tp:taxon-treatment
  PUBLIC "-//TaxonX//DTD Taxonomic Treatment Publishing DTD v0 20100105//EN" "tax-treatment-NSO.dtd">
<tp:taxon-treatment xmlns:tp="http://www.plazi.org/taxpub"><tp:treatment-meta><kwd-group><label>Taxon classification</label><kwd><named-content xmlns:xlink="http://www.w3.org/1999/xlink" content-type="kingdom">Animalia</named-content></kwd><kwd><named-content xmlns:xlink="http://www.w3.org/1999/xlink" content-type="order">Hemiptera</named-content></kwd><kwd><named-content xmlns:xlink="http://www.w3.org/1999/xlink" content-type="family">Cicadellidae</named-content></kwd></kwd-group><mixed-citation publication-type="journal"><person-group><name><surname>Luo</surname><given-names>Qiang</given-names></name><name><surname>Yao</surname><given-names>Ya-Lin</given-names></name><name><surname>Yang</surname><given-names>Lin</given-names></name><name><surname>Chen</surname><given-names>Xiang-Sheng</given-names></name></person-group><article-title>A key to the bamboo-feeding genus <italic><tp:taxon-name><tp:taxon-name-part taxon-name-part-type="genus" reg="Bambusana">Bambusana</tp:taxon-name-part></tp:taxon-name></italic> Anufriev (<tp:taxon-name><tp:taxon-name-part taxon-name-part-type="order">Hemiptera</tp:taxon-name-part></tp:taxon-name>, <tp:taxon-name><tp:taxon-name-part taxon-name-part-type="family">Cicadellidae</tp:taxon-name-part></tp:taxon-name>, <tp:taxon-name><tp:taxon-name-part taxon-name-part-type="subfamily">Deltocephalinae</tp:taxon-name-part></tp:taxon-name>, <tp:taxon-name><tp:taxon-name-part taxon-name-part-type="tribe">Athysanini</tp:taxon-name-part></tp:taxon-name>), with description of one new species from China</article-title><source>Zookeys</source><day>08</day><month>7</month><year>2019</year><volume>861</volume><fpage>53</fpage><lpage>61</lpage><pub-id pub-id-type="doi">10.3897/zookeys.861.34811</pub-id></mixed-citation></tp:treatment-meta><tp:nomenclature><tp:taxon-name>
            <tp:taxon-name-part taxon-name-part-type="genus" reg="Bambusana">Bambusana</tp:taxon-name-part>
            <tp:taxon-name-part taxon-name-part-type="species" reg="longispina">longispina</tp:taxon-name-part>
            <object-id xmlns:xlink="http://www.w3.org/1999/xlink" content-type="zoobank" xlink:type="simple">http://zoobank.org/141DEC67-E295-4678-B247-35D9AFC29B39</object-id>
          </tp:taxon-name><tp:taxon-authority>Luo &amp; Chen</tp:taxon-authority><tp:taxon-status xmlns:xlink="http://www.w3.org/1999/xlink" xlink:type="simple">sp. nov.</tp:taxon-status><xref ref-type="fig" rid="F1">Figs 1–6</xref><xref ref-type="fig" rid="F2">, 7–15</xref><xref ref-type="fig" rid="F3">, 16–20</xref><!--PageBreak --></tp:nomenclature><tp:treatment-sec sec-type="description" id="SECID0E14AE"><title>Description.</title><p><italic>Measurements.</italic> Body length (including forewing): male 6.76 mm (1 specimen); female 6.80 (1 specimen); forewing length: male 5.60 mm (1 specimen); female 5.72 (1 specimen).</p><!--PageBreak --><p><italic>Coloration.</italic> Generally yellowish brown (Figs <xref ref-type="fig" rid="F1">1–3</xref>). Crown and pronotum yellowish brown to brown (Figs <xref ref-type="fig" rid="F1">4</xref>, <xref ref-type="fig" rid="F1">5</xref>). Face dark brown (Fig. <xref ref-type="fig" rid="F1">6</xref>). Legs with dark spots (Fig. <xref ref-type="fig" rid="F1">3</xref>). Forewing with yellow veins (Figs <xref ref-type="fig" rid="F1">1–3</xref>).</p><p><italic>Head and thorax.</italic> Head including eyes as long as width of pronotum. Crown with fore margin arc-shaped, median length shorter than width between eyes (0.4:1) (Figs <xref ref-type="fig" rid="F1">1</xref>, <xref ref-type="fig" rid="F1">4</xref>). Coronal suture visible at basal one-third to one-half of crown (Figs <xref ref-type="fig" rid="F1">1</xref>, <xref ref-type="fig" rid="F1">4</xref>). Ocelli about 1/3 distant from eye to crown apex (Figs <xref ref-type="fig" rid="F1">1–4</xref>). Face with frontoclypeus longer than wide; anteclypeus slightly expanded apically; lorum broad (Fig. <xref ref-type="fig" rid="F1">6</xref>); antennae arising near lower corner of eye (Fig. <xref ref-type="fig" rid="F1">6</xref>). Scutellum slightly shorter than pronotum (0.8:1) (Fig. <xref ref-type="fig" rid="F1">4</xref>). Forewing elongate, with four apical cells; appendix wide (Figs <xref ref-type="fig" rid="F1">1–3</xref>).</p><p><italic>Male genitalia.</italic> Pygofer elongate in profile, ventral margin with two elongate acute processes at distal one-third and subapically (Figs <xref ref-type="fig" rid="F2">7</xref>, <xref ref-type="fig" rid="F2">8</xref>), with a few fine teeth-like processes along ventroposterior margin (Fig. <xref ref-type="fig" rid="F2">8</xref>). Valve triangular, basal width slightly longer than median length (1.42:1) (Fig. <xref ref-type="fig" rid="F2">15</xref>). Subgenital plate elongate, triangular; with uniseriate row of ventral macrosetae along lateral margin; apical margin rounded with very short fine setae (Fig. <xref ref-type="fig" rid="F2">15</xref>). Connective Y-shape, shaft robust, similar length to arms (Fig. <xref ref-type="fig" rid="F2">13</xref>). Styles (Figs <xref ref-type="fig" rid="F2">10</xref>, <xref ref-type="fig" rid="F2">13</xref>) elongate, with apophysis relatively long and stout with small subapical tooth-like process from inner margin (Figs <xref ref-type="fig" rid="F2">12</xref>, <xref ref-type="fig" rid="F2">13</xref>). Aedeagus with basal apodeme absent; shaft elongate, cylindrical, tapering to acute apex, with two pairs of small triangle processes near apex (Figs <xref ref-type="fig" rid="F2">9–11</xref>); with subbasal elongate medial process from ventral margin, directed dorsally; with short preatrium.</p><!--PageBreak --><!--PageBreak --><p><italic>Female genitalia.</italic> Sternite VII (Fig. <xref ref-type="fig" rid="F3">16</xref>) with anterior margin nearly straight and posterior margin strongly convex with blunt median tooth. First valvula (Figs <xref ref-type="fig" rid="F3">17</xref>, <xref ref-type="fig" rid="F3">18</xref>) curved, tapering apically with strigate sculpture extended to dorsal margin. Second valvula (Figs <xref ref-type="fig" rid="F3">19</xref>, <xref ref-type="fig" rid="F3">20</xref>) broad, gradually tapered to acute apex; dorsal margin with numerous small triangular teeth; with dorsal sclerotized and hyaline region.</p><!--PageBreak --></tp:treatment-sec><tp:treatment-sec sec-type="type material" id="SECID0ETCAG"><title>Type material.</title><p><bold><italic>Holotype</italic></bold>: ♂, <bold>China</bold>: Yunnan Province, Maguan County, 23. XI. 2016, Ya-Lin Yao. <bold><italic>Paratype</italic></bold>: 1♀, same as holotype.</p></tp:treatment-sec><tp:treatment-sec sec-type="host" id="SECID0EDDAG"><title>Host plants</title><p>. Bamboo.</p></tp:treatment-sec><tp:treatment-sec sec-type="distribution" id="SECID0EIDAG"><title>Distribution.</title><p>Southwest China (Yunnan Province).</p></tp:treatment-sec><tp:treatment-sec sec-type="remarks" id="SECID0ENDAG"><title>Remarks.</title><p>This new species is similar to <italic><tp:taxon-name><tp:taxon-name-part taxon-name-part-type="genus" reg="Bambusana">B.</tp:taxon-name-part><tp:taxon-name-part taxon-name-part-type="species" reg="bambusae">bambusae</tp:taxon-name-part></tp:taxon-name></italic>, but can be distinguished from the latter by: aedeagus with a long medial process subbasally from ventral margin, directed dorsally (Figs <xref ref-type="fig" rid="F2">10</xref>, <xref ref-type="fig" rid="F2">11</xref>) (aedeagus with a tooth-like ventro-basal process, directed ventrally in <italic><tp:taxon-name><tp:taxon-name-part taxon-name-part-type="genus" reg="Bambusana"/><tp:taxon-name-part taxon-name-part-type="species" reg="bambusae">bambusae</tp:taxon-name-part></tp:taxon-name></italic>); shaft long and tapered to apex, with two pairs of small triangle processes near apex (Figs <xref ref-type="fig" rid="F2">9–11</xref>) (shaft without process subapically in <italic><tp:taxon-name><tp:taxon-name-part taxon-name-part-type="genus" reg="Bambusana"/><tp:taxon-name-part taxon-name-part-type="species" reg="bambusae">bambusae</tp:taxon-name-part></tp:taxon-name></italic>).</p></tp:treatment-sec><tp:treatment-sec sec-type="etymology" id="SECID0E5EAG"><title>Etymology.</title><p>The name is derived from the Latin words “longus” and “spina”, referring to the aedeagus with a long spinous process near base (Fig. <xref ref-type="fig" rid="F2">11</xref>).</p></tp:treatment-sec><tp:treatment-sec><!--Section generated to contain objects referenced in tp:taxon-treatment.--><fig id="F1" position="float" orientation="portrait"><label>Figures 1–6.</label><caption><p><italic><tp:taxon-name><tp:taxon-name-part taxon-name-part-type="genus" reg="Bambusana">Bambusana</tp:taxon-name-part><tp:taxon-name-part taxon-name-part-type="species" reg="longispina">longispina</tp:taxon-name-part></tp:taxon-name></italic> sp. nov. <bold>1</bold> Male habitus, dorsal view <bold>2</bold> male habitus, dorsal and lateral view <bold>3</bold> male habitus, lateral view <bold>4</bold> head and thorax, dorsal view <bold>5</bold> head and thorax, lateral view <bold>6</bold> face. Scale bars: 1.0 mm (<bold>1–3</bold>); 0.5 mm (<bold>4–6</bold>).</p></caption><graphic xmlns:xlink="http://www.w3.org/1999/xlink" xlink:href="zookeys-861-053-g001.jpg" position="float" orientation="portrait" xlink:type="simple" id="oo_315206.jpg"/></fig><fig id="F2" position="float" orientation="portrait"><label>Figures 7–15.</label><caption><p><italic><tp:taxon-name><tp:taxon-name-part taxon-name-part-type="genus" reg="Bambusana">Bambusana</tp:taxon-name-part><tp:taxon-name-part taxon-name-part-type="species" reg="longispina">longispina</tp:taxon-name-part></tp:taxon-name></italic> sp. nov. <bold>7</bold> Male pygofer, lateral view <bold>8</bold> male pygofer, ventral view <bold>9</bold> apex of shaft, ventral view <bold>10</bold> aedeagus, caudal view <bold>11</bold> aedeagus and connective, lateral view <bold>12</bold> apex of style, dorsal view <bold>13</bold> connective, dorsal view <bold>14</bold> style, dorsal view <bold>15</bold> valve and subgenital plate, ventral view. Scale bars: 0.2 mm (<bold>7–15</bold>).</p></caption><graphic xmlns:xlink="http://www.w3.org/1999/xlink" xlink:href="zookeys-861-053-g002.jpg" position="float" orientation="portrait" xlink:type="simple" id="oo_315207.jpg"/></fig><fig id="F3" position="float" orientation="portrait"><label>Figures 16–20.</label><caption><p><italic><tp:taxon-name><tp:taxon-name-part taxon-name-part-type="genus" reg="Bambusana">Bambusana</tp:taxon-name-part><tp:taxon-name-part taxon-name-part-type="species" reg="longispina">longispina</tp:taxon-name-part></tp:taxon-name></italic> sp. nov. <bold>16</bold> Female sternite VII, ventral view <bold>17</bold> first valvula, lateral view <bold>18</bold> apex of first valvula, lateral view <bold>19</bold> second valvula, lateral view <bold>20</bold> apex of second valvula, lateral view. Scale bars: 0.5 mm (<bold>16–17, 19</bold>); 0.2 mm (<bold>18, 20</bold>).</p></caption><graphic xmlns:xlink="http://www.w3.org/1999/xlink" xlink:href="zookeys-861-053-g003.jpg" position="float" orientation="portrait" xlink:type="simple" id="oo_315208.jpg"/></fig></tp:treatment-sec></tp:taxon-treatment>
